# Supplementary material for: Analysis of seed-associated bacteria and fungi on staple crops using the cultivation and metagenomic approaches
Source: Folia Microbiol (Praha). 2022 Feb 26;67(3):351–61. doi: 10.1007/s12223-022-00958-5 (PMC9072454; doi:10.1007/s12223-022-00958-5)
Supplement: Supplementary file 1 — Supplementary file1 (XLSX 32 KB) [file 12223_2022_958_MOESM1_ESM.xlsx]

## Sheet: List of bacterial OTUs
Table S1 List of all bacterial OTUs
Group	organic barley,wash	organic barley, sonication	organic barley, macerated	conventionall barley, wash	conventionall barley, sonication	conventionall barley, macerated	organic corn, wash	organic corn, sonication	organic corn macerated	conventional corn, wash	conventional corn, sonication	conventional corn macerated	organic wheat, wash	organic wheat, sonicated	organic wheat, macerated	conventional wheat, wash	conventional wheat sonicated	conventional wheat, macerated	Phylum	Class	Order	Family	Genus
Otu00002	928	1855	511	1865	2512	1082	197	0	0	0	66	0	43534	34318	114	9653	9700	741	Proteobacteria(100)	Gammaproteobacteria(100)	Enterobacteriales(100)	Enterobacteriaceae(100)	Pantoea(57)
Otu00003	6919	7606	574	10794	5400	747	0	0	0	0	0	0	341	1402	0	2001	1628	17	Proteobacteria(100)	Alphaproteobacteria(100)	Sphingomonadales(100)	Sphingomonadaceae(100)	Sphingomonas(100)
Otu00004	4817	6378	219	7705	3958	280	0	0	0	0	0	0	272	960	0	3277	2583	16	Proteobacteria(100)	Alphaproteobacteria(100)	Sphingomonadales(100)	Sphingomonadaceae(100)	Sphingomonas(100)
Otu00005	5596	7057	600	8099	4266	446	0	0	0	0	0	0	279	1106	5	1627	1307	9	Actinobacteria(100)	Actinobacteria(100)	Actinomycetales(100)	Microbacteriaceae(100)	unclassified(90)
Otu00006	1355	1707	817	2225	1208	2912	0	0	0	0	7	0	924	3113	24	5698	4810	180	Actinobacteria(100)	Actinobacteria(100)	Actinomycetales(100)	Microbacteriaceae(100)	unclassified(81)
Otu00007	240	649	534	246	627	377	0	0	0	0	0	0	8259	5241	15	1355	1366	246	Firmicutes(100)	Bacilli(100)	Bacillales(100)	Paenibacillaceae_1(100)	Paenibacillus(100)
Otu00008	3864	3706	465	4196	2152	711	0	1	0	0	0	0	73	431	0	1108	1160	40	Actinobacteria(100)	Actinobacteria(100)	Actinomycetales(100)	Microbacteriaceae(100)	Microbacterium(60)
Otu00009	3151	3625	765	5340	2520	832	0	0	0	0	0	0	14	87	0	734	720	70	Proteobacteria(100)	Alphaproteobacteria(100)	Rhizobiales(100)	Rhizobiaceae(100)	unclassified(94)
Otu00010	2561	3801	117	4423	2187	204	0	0	0	0	0	0	35	157	0	2088	1609	14	Proteobacteria(100)	Alphaproteobacteria(100)	Rhizobiales(100)	Methylobacteriaceae(100)	Methylobacterium(100)
Otu00011	2838	2661	910	4992	1520	1472	0	0	0	0	0	0	269	1512	0	230	624	16	Actinobacteria(100)	Actinobacteria(100)	Actinomycetales(100)	Sanguibacteraceae(100)	Sanguibacter(100)
Otu00012	2791	3067	66	3425	1808	45	1	0	0	0	0	0	332	3190	0	701	811	31	Proteobacteria(100)	Betaproteobacteria(100)	Burkholderiales(100)	Oxalobacteraceae(100)	Massilia(99)
Otu00013	608	758	95	1488	701	98	0	0	0	1	0	0	536	7284	1	1861	1260	51	Proteobacteria(100)	Gammaproteobacteria(100)	Pseudomonadales(100)	Pseudomonadaceae(100)	Pseudomonas(100)
Otu00014	2639	2847	54	3952	2521	45	0	0	0	0	0	0	7	118	0	354	853	0	Actinobacteria(100)	Actinobacteria(100)	Actinomycetales(100)	Nocardiaceae(100)	Rhodococcus(100)
Otu00015	1316	1353	167	654	791	78	142	274	51	0	0	0	0	4131	0	41	254	51	Proteobacteria(100)	Gammaproteobacteria(100)	Pseudomonadales(100)	Pseudomonadaceae(100)	Pseudomonas(100)
Otu00016	25	0	0	216	251	0	0	45	0	0	0	0	2626	4263	0	418	502	0	Proteobacteria(100)	Gammaproteobacteria(100)	Pseudomonadales(100)	Pseudomonadaceae(100)	Pseudomonas(100)
Otu00017	1143	1754	75	1866	876	48	0	0	0	0	0	0	40	61	0	633	437	1	Actinobacteria(100)	Actinobacteria(100)	Actinomycetales(100)	Microbacteriaceae(100)	Rathayibacter(99)
Otu00018	423	136	0	289	136	0	0	0	0	0	0	0	213	1153	0	2005	2312	245	Proteobacteria(100)	Betaproteobacteria(100)	Burkholderiales(100)	Oxalobacteraceae(100)	Massilia(99)
Otu00020	1176	1384	9	1420	853	9	0	0	0	0	0	0	49	204	0	679	494	8	Bacteroidetes(100)	Cytophagia(100)	Cytophagales(100)	Cytophagaceae(100)	Hymenobacter(100)
Otu00021	824	1258	115	816	757	168	0	0	0	0	0	0	4	35	0	846	1376	20	Bacteroidetes(100)	Sphingobacteriia(100)	Sphingobacteriales(100)	Sphingobacteriaceae(100)	Pedobacter(100)
Otu00022	2056	1045	69	1797	1042	67	0	0	0	0	0	0	0	0	0	9	68	0	Proteobacteria(100)	Gammaproteobacteria(100)	Xanthomonadales(100)	Xanthomonadaceae(100)	unclassified(100)
Otu00023	1349	1700	79	1719	1142	49	0	0	0	0	0	0	0	0	1	15	16	0	Actinobacteria(100)	Actinobacteria(100)	Actinomycetales(100)	unclassified(100)	unclassified(100)
Otu00024	643	1009	478	685	591	521	0	0	0	0	0	1	0	27	0	796	709	7	Bacteroidetes(100)	Sphingobacteriia(100)	Sphingobacteriales(100)	Sphingobacteriaceae(100)	Pedobacter(100)
Otu00025	589	892	19	487	276	7	0	0	0	0	0	0	98	371	1	1476	850	12	Actinobacteria(100)	Actinobacteria(100)	Actinomycetales(100)	Kineosporiaceae(100)	Kineococcus(100)
Otu00026	925	1240	18	1614	625	48	0	0	0	0	0	0	3	0	0	293	218	2	Proteobacteria(100)	Alphaproteobacteria(100)	Rhizobiales(100)	Aurantimonadaceae(100)	Aureimonas(100)
Otu00027	454	469	365	535	246	509	0	0	0	0	0	0	15	863	0	91	1350	14	Proteobacteria(100)	Gammaproteobacteria(100)	Xanthomonadales(100)	Xanthomonadaceae(100)	Stenotrophomonas(93)
Otu00028	1627	954	5	1019	628	5	0	0	0	0	1	0	9	19	0	112	195	1	Proteobacteria(100)	Alphaproteobacteria(100)	Sphingomonadales(100)	Sphingomonadaceae(100)	Sphingomonas(100)
Otu00029	1328	777	18	1261	877	30	0	0	0	0	0	0	3	0	0	1	3	0	Proteobacteria(100)	Alphaproteobacteria(100)	Rhodobacterales(100)	Rhodobacteraceae(100)	unclassified(54)
Otu00030	731	903	43	1143	610	41	0	0	0	0	0	0	6	115	1	270	251	13	Proteobacteria(100)	Betaproteobacteria(100)	Burkholderiales(100)	Comamonadaceae(100)	unclassified(86)
Otu00031	1024	704	37	873	606	21	0	0	0	0	0	0	0	11	0	136	155	1	Bacteroidetes(100)	Cytophagia(100)	Cytophagales(100)	Cytophagaceae(100)	Dyadobacter(100)
Otu00032	991	556	35	1150	586	42	0	0	0	0	0	0	0	0	0	0	10	0	Proteobacteria(100)	Alphaproteobacteria(100)	Rhizobiales(100)	Hyphomicrobiaceae(100)	Devosia(100)
Otu00033	241	413	42	642	220	54	0	0	0	0	0	0	0	64	0	871	768	40	Proteobacteria(100)	Betaproteobacteria(100)	Burkholderiales(100)	Comamonadaceae(100)	unclassified(100)
Otu00034	347	495	14	752	397	15	0	0	0	0	0	0	38	67	0	639	571	0	Proteobacteria(100)	Alphaproteobacteria(100)	Rhizobiales(100)	Methylobacteriaceae(100)	Methylobacterium(100)
Otu00035	18	24	2	60	9	4	0	0	0	0	0	0	123	1694	8	721	557	106	Proteobacteria(100)	Betaproteobacteria(100)	Burkholderiales(100)	Oxalobacteraceae(100)	Duganella(100)
Otu00036	1165	716	108	531	543	127	0	0	0	0	0	0	0	0	0	6	1	0	Bacteroidetes(100)	Sphingobacteriia(100)	Sphingobacteriales(100)	Sphingobacteriaceae(100)	Sphingobacterium(100)
Otu00037	376	410	2	559	326	0	0	0	0	0	0	0	31	214	0	653	573	3	Bacteroidetes(100)	Cytophagia(100)	Cytophagales(100)	Cytophagaceae(100)	Hymenobacter(100)
Otu00038	547	463	195	612	262	160	0	0	0	1	0	0	0	80	0	324	491	1	Bacteroidetes(100)	Flavobacteriia(100)	Flavobacteriales(100)	Flavobacteriaceae(100)	Chryseobacterium(100)
Otu00039	897	416	218	492	404	388	0	0	0	0	0	0	3	0	0	1	110	1	Bacteroidetes(100)	Flavobacteriia(100)	Flavobacteriales(100)	Flavobacteriaceae(100)	Epilithonimonas(100)
Otu00040	511	655	506	518	288	195	0	0	0	0	0	0	38	45	0	43	95	13	Proteobacteria(100)	Gammaproteobacteria(100)	Xanthomonadales(100)	Xanthomonadaceae(100)	Stenotrophomonas(100)
Otu00041	231	270	52	167	143	225	0	0	0	2	0	0	188	352	0	607	617	32	Proteobacteria(100)	Gammaproteobacteria(100)	Pseudomonadales(100)	Pseudomonadaceae(100)	Pseudomonas(99)
Otu00042	687	873	36	675	519	25	0	0	0	0	0	0	0	0	0	2	13	0	Actinobacteria(100)	Actinobacteria(100)	Actinomycetales(100)	Microbacteriaceae(100)	unclassified(100)
Otu00043	724	642	38	524	468	47	0	0	0	0	0	0	0	46	0	157	155	0	Bacteroidetes(100)	Sphingobacteriia(100)	Sphingobacteriales(100)	Sphingobacteriaceae(100)	Pedobacter(100)
Otu00044	368	321	182	995	141	109	0	0	0	0	0	0	43	247	0	29	22	23	Firmicutes(100)	Bacilli(100)	Bacillales(100)	Paenibacillaceae_1(100)	Saccharibacillus(100)
Otu00045	679	312	5	171	354	2	0	0	0	0	0	0	13	32	0	407	403	0	Bacteroidetes(100)	Flavobacteriia(100)	Flavobacteriales(100)	Flavobacteriaceae(100)	Chryseobacterium(97)
Otu00046	514	330	92	873	358	153	0	0	0	0	0	0	1	1	0	11	12	2	Proteobacteria(100)	Alphaproteobacteria(100)	Caulobacterales(100)	Caulobacteraceae(100)	Brevundimonas(100)
Otu00047	453	485	4	366	1024	1	0	0	0	0	0	0	4	0	0	0	0	0	Firmicutes(100)	Bacilli(100)	Bacillales(100)	Bacillaceae_1(94)	Bacillus(94)
Otu00048	406	399	7	559	287	33	0	0	0	0	0	0	0	6	0	198	193	11	Proteobacteria(100)	Alphaproteobacteria(100)	Rhodospirillales(100)	Acetobacteraceae(100)	Roseomonas(100)
Otu00049	112	230	111	111	91	39	0	0	0	0	0	0	38	187	0	614	361	29	Bacteroidetes(100)	Flavobacteriia(100)	Flavobacteriales(100)	Flavobacteriaceae(100)	Chryseobacterium(100)
Otu00050	344	522	197	261	251	64	0	0	0	0	0	0	0	6	0	114	48	1	Candidatus_Saccharibacteria(100)	unclassified(100)	unclassified(100)	unclassified(100)	unclassified(100)
Otu00051	582	189	44	460	274	58	0	0	0	0	0	0	0	40	0	42	92	0	Proteobacteria(100)	Betaproteobacteria(100)	Burkholderiales(100)	Alcaligenaceae(100)	unclassified(100)
Otu00052	367	449	130	272	347	57	0	0	0	0	0	0	0	0	0	53	77	0	Candidatus_Saccharibacteria(100)	unclassified(100)	unclassified(100)	unclassified(100)	unclassified(100)
Otu00053	186	125	3	312	114	57	0	0	0	0	0	0	5	32	0	392	356	0	Bacteroidetes(100)	Cytophagia(100)	Cytophagales(100)	Cytophagaceae(100)	Hymenobacter(100)
Otu00054	518	222	75	376	113	146	0	0	0	0	0	0	0	0	0	35	28	4	Proteobacteria(100)	Betaproteobacteria(100)	Burkholderiales(100)	Alcaligenaceae(100)	unclassified(100)
Otu00055	222	206	15	204	128	14	0	0	0	0	0	0	2	0	0	276	426	0	Bacteroidetes(100)	Sphingobacteriia(100)	Sphingobacteriales(100)	Sphingobacteriaceae(100)	Mucilaginibacter(100)
Otu00056	130	32	0	72	67	1	0	0	0	0	0	0	0	1	0	409	708	9	Bacteroidetes(100)	Flavobacteriia(100)	Flavobacteriales(100)	Flavobacteriaceae(100)	Chryseobacterium(100)
Otu00057	206	346	8	528	254	18	0	0	0	0	0	0	0	0	0	6	15	0	Proteobacteria(100)	Alphaproteobacteria(100)	Rhizobiales(100)	Hyphomicrobiaceae(100)	Devosia(100)
Otu00058	226	245	5	298	204	37	0	0	0	0	0	0	4	8	0	141	155	2	Actinobacteria(100)	Actinobacteria(100)	Actinomycetales(100)	Nocardioidaceae(100)	Aeromicrobium(95)
Otu00059	268	240	56	364	167	18	0	0	0	0	0	0	0	0	0	0	4	0	Candidatus_Saccharibacteria(100)	unclassified(100)	unclassified(100)	unclassified(100)	unclassified(100)
Otu00060	158	297	1	244	176	2	0	0	0	0	0	0	5	4	0	69	77	0	Actinobacteria(100)	Actinobacteria(100)	Actinomycetales(100)	Geodermatophilaceae(100)	Geodermatophilus(100)
Otu00061	187	257	2	301	128	5	0	0	0	0	0	0	11	23	0	61	40	0	Proteobacteria(100)	Alphaproteobacteria(100)	Sphingomonadales(100)	Sphingomonadaceae(100)	unclassified(98)
Otu00062	20	58	9	233	59	9	0	3	0	9	33	0	13	447	0	17	98	4	Proteobacteria(100)	Gammaproteobacteria(100)	Enterobacteriales(100)	Enterobacteriaceae(100)	Erwinia(58)
Otu00063	245	182	9	294	210	7	0	0	0	0	0	0	0	0	0	5	7	0	Bacteroidetes(100)	Cytophagia(100)	Cytophagales(100)	Cytophagaceae(100)	Dyadobacter(100)
Otu00064	124	312	2	184	97	0	0	0	0	0	0	0	6	5	0	111	58	0	Actinobacteria(100)	Actinobacteria(100)	Actinomycetales(100)	Kineosporiaceae(100)	Kineococcus(100)
Otu00065	0	0	1	34	0	13	0	0	0	0	0	0	144	24	0	391	274	3	Proteobacteria(100)	Gammaproteobacteria(100)	Xanthomonadales(100)	Xanthomonadaceae(100)	Luteibacter(100)
Otu00066	190	172	9	144	178	7	0	0	0	0	0	0	0	0	0	69	61	1	Bacteroidetes(100)	Flavobacteriia(100)	Flavobacteriales(100)	Flavobacteriaceae(100)	Flavobacterium(100)
Otu00067	70	126	15	72	43	0	0	0	0	0	0	0	0	5	0	4	446	4	Bacteroidetes(100)	Flavobacteriia(100)	Flavobacteriales(100)	Flavobacteriaceae(100)	Chryseobacterium(100)
Otu00068	359	81	1	195	69	1	0	0	0	0	0	0	0	0	0	13	37	0	Proteobacteria(100)	Alphaproteobacteria(100)	Rhizobiales(100)	Methylobacteriaceae(100)	Methylobacterium(100)
Otu00069	9	1	0	721	3	0	0	0	0	0	0	0	0	0	0	3	7	0	Proteobacteria(100)	Alphaproteobacteria(100)	Rhizobiales(100)	unclassified(100)	unclassified(100)
Otu00070	182	158	0	255	104	10	0	0	0	0	0	0	0	0	0	10	13	0	Proteobacteria(100)	Betaproteobacteria(100)	Burkholderiales(100)	Alcaligenaceae(100)	Pigmentiphaga(100)
Otu00071	49	74	1	135	87	2	0	0	0	0	0	0	8	106	0	164	88	0	Bacteroidetes(100)	Cytophagia(100)	Cytophagales(100)	Cytophagaceae(100)	Hymenobacter(100)
Otu00072	288	141	2	257	1	11	0	0	0	0	0	0	0	0	0	4	2	0	Proteobacteria(100)	Alphaproteobacteria(100)	Rhizobiales(100)	Aurantimonadaceae(100)	unclassified(100)
Otu00073	368	83	0	41	165	6	0	0	0	0	0	0	0	0	0	0	0	0	Bacteroidetes(100)	Flavobacteriia(100)	Flavobacteriales(100)	Flavobacteriaceae(100)	Flavobacterium(100)
Otu00074	0	1	0	629	4	0	0	0	0	0	0	0	0	0	0	3	7	0	Firmicutes(100)	Bacilli(100)	Bacillales(100)	Bacillaceae_1(100)	Bacillus(100)
Otu00075	9	13	0	600	9	0	0	0	0	0	0	0	0	0	0	2	0	0	Actinobacteria(100)	Actinobacteria(100)	Gaiellales(100)	Gaiellaceae(100)	Gaiella(100)
Otu00076	256	86	6	165	81	2	0	0	0	0	0	0	0	0	0	4	3	0	Bacteroidetes(100)	Sphingobacteriia(100)	Sphingobacteriales(100)	Sphingobacteriaceae(100)	Pedobacter(84)
Otu00077	20	0	0	76	58	0	0	0	0	0	0	0	0	355	0	0	16	0	Proteobacteria(100)	Gammaproteobacteria(100)	Xanthomonadales(100)	Xanthomonadaceae(100)	Stenotrophomonas(100)
Otu00078	45	81	0	196	221	0	0	0	0	0	0	0	0	1	0	4	0	0	Proteobacteria(100)	Alphaproteobacteria(100)	Rhizobiales(100)	Phyllobacteriaceae(100)	unclassified(98)
Otu00079	93	144	15	102	89	5	0	0	0	0	0	0	2	13	0	10	42	0	Bacteroidetes(100)	Sphingobacteriia(100)	Sphingobacteriales(100)	Sphingobacteriaceae(100)	Pedobacter(100)
Otu00080	97	157	0	131	69	0	0	0	0	0	0	0	0	0	0	22	0	0	Actinobacteria(100)	Actinobacteria(100)	Actinomycetales(100)	Nocardiaceae(100)	Rhodococcus(100)
Otu00081	244	63	35	62	50	20	0	0	0	0	0	0	0	19	0	1	0	0	Bacteroidetes(100)	Sphingobacteriia(100)	Sphingobacteriales(100)	Sphingobacteriaceae(100)	Sphingobacterium(100)
Otu00082	105	68	0	128	84	0	0	0	0	0	0	0	0	0	0	67	39	0	Bacteroidetes(100)	Cytophagia(100)	Cytophagales(100)	Cytophagaceae(100)	Hymenobacter(100)
Otu00083	48	125	21	168	69	11	0	0	0	0	0	0	0	0	0	23	6	0	Bacteroidetes(100)	Flavobacteriia(100)	Flavobacteriales(100)	Flavobacteriaceae(100)	Chryseobacterium(99)
Otu00084	234	40	3	115	64	1	0	0	0	0	0	0	0	0	0	1	4	0	Proteobacteria(100)	Betaproteobacteria(100)	Burkholderiales(100)	Comamonadaceae(100)	Xenophilus(73)
Otu00085	0	24	0	0	0	0	0	0	0	0	0	0	0	0	0	304	125	0	Firmicutes(100)	Bacilli(100)	Lactobacillales(100)	Streptococcaceae(100)	Lactococcus(100)
Otu00086	173	43	0	83	133	3	0	0	0	0	0	0	0	0	0	0	0	0	Proteobacteria(100)	Betaproteobacteria(100)	Burkholderiales(100)	Alcaligenaceae(100)	unclassified(96)
Otu00087	32	150	0	49	0	0	0	0	0	0	5	0	0	0	0	41	90	0	Firmicutes(100)	Bacilli(100)	Bacillales(100)	Staphylococcaceae(100)	Staphylococcus(100)
Otu00089	2	5	0	394	0	0	0	0	0	0	0	0	0	0	0	0	0	0	Actinobacteria(100)	Actinobacteria(100)	Gaiellales(100)	Gaiellaceae(100)	Gaiella(100)
Otu00090	277	40	1	40	23	11	0	0	0	0	0	0	0	0	0	1	7	0	Proteobacteria(100)	Betaproteobacteria(100)	Burkholderiales(100)	Comamonadaceae(100)	unclassified(87)
Otu00091	92	94	0	131	76	0	0	0	0	0	0	0	0	0	0	0	0	0	Actinobacteria(100)	Actinobacteria(100)	Actinomycetales(100)	unclassified(100)	unclassified(100)
Otu00092	113	85	3	79	90	10	0	0	0	0	0	0	0	0	0	4	2	0	Candidatus_Saccharibacteria(100)	unclassified(100)	unclassified(100)	unclassified(100)	unclassified(100)
Otu00093	0	0	0	381	0	0	0	0	0	0	0	0	0	0	0	0	0	0	candidate_division_WPS-1(100)	unclassified(100)	unclassified(100)	unclassified(100)	unclassified(100)
Otu00095	0	0	0	357	4	1	0	0	0	0	0	0	0	0	0	2	5	0	Firmicutes(100)	Bacilli(100)	Bacillales(100)	Bacillaceae_1(100)	Bacillus(100)
Otu00096	0	4	0	338	6	0	1	2	0	0	0	0	0	0	0	8	5	0	Firmicutes(100)	Bacilli(100)	Bacillales(100)	Bacillaceae_1(100)	Bacillus(100)
Otu00097	29	26	0	252	22	0	0	0	0	0	0	0	4	11	0	6	2	0	Actinobacteria(100)	Actinobacteria(100)	Actinomycetales(100)	Streptomycetaceae(100)	Streptomyces(78)
Otu00098	84	102	15	81	38	26	0	0	0	0	0	0	0	0	0	0	2	0	Actinobacteria(100)	Actinobacteria(100)	Actinomycetales(100)	Nocardioidaceae(100)	Nocardioides(100)
Otu00099	8	10	0	284	8	0	0	0	0	0	0	0	0	14	0	0	3	0	Verrucomicrobia(100)	Spartobacteria(100)	unclassified(100)	unclassified(100)	unclassified(100)
Otu00100	111	87	0	41	58	1	0	0	0	0	0	0	0	0	0	4	20	0	Bacteroidetes(100)	Flavobacteriia(100)	Flavobacteriales(100)	Flavobacteriaceae(100)	Flavobacterium(100)
Otu00101	75	75	0	75	51	8	0	0	0	0	0	0	1	1	0	11	14	0	Proteobacteria(100)	Alphaproteobacteria(100)	Sphingomonadales(100)	Sphingomonadaceae(97)	Novosphingobium(90)
Otu00102	8	20	0	257	6	0	0	0	0	0	0	0	3	3	0	4	1	0	Actinobacteria(100)	Actinobacteria(100)	Actinomycetales(100)	Mycobacteriaceae(100)	Mycobacterium(100)
Otu00103	59	107	0	66	22	0	0	0	0	0	0	0	0	19	0	4	10	0	Bacteroidetes(100)	Cytophagia(100)	Cytophagales(100)	Cytophagaceae(100)	Hymenobacter(100)
Otu00104	0	8	0	239	6	2	0	2	0	7	12	0	0	0	0	1	4	1	Proteobacteria(100)	Alphaproteobacteria(100)	Rhizobiales(100)	Bradyrhizobiaceae(100)	Bradyrhizobium(99)
Otu00105	8	0	0	271	0	0	0	0	0	0	0	0	0	0	0	0	2	0	Firmicutes(100)	Bacilli(100)	Bacillales(100)	Bacillaceae_1(66)	Bacillus(66)
Otu00106	8	0	0	0	1	0	46	44	17	0	0	0	16	3	0	0	137	0	Proteobacteria(100)	Gammaproteobacteria(100)	Enterobacteriales(100)	Enterobacteriaceae(100)	Serratia(99)
Otu00107	55	106	1	49	57	0	0	0	0	0	0	0	0	0	0	2	6	0	Proteobacteria(100)	Deltaproteobacteria(100)	unclassified(100)	unclassified(100)	unclassified(100)
Otu00108	94	37	0	92	41	0	0	0	0	0	0	0	0	0	0	8	0	0	Proteobacteria(100)	Alphaproteobacteria(100)	Rhizobiales(100)	Rhizobiaceae(100)	unclassified(100)
Otu00109	13	12	0	28	215	0	0	0	0	0	0	0	0	0	0	0	0	0	Proteobacteria(100)	Gammaproteobacteria(100)	unclassified(100)	unclassified(100)	unclassified(100)
Otu00110	71	53	0	83	49	0	0	0	0	0	0	0	0	7	0	2	2	0	Bacteroidetes(100)	Cytophagia(100)	Cytophagales(100)	Cytophagaceae(100)	Hymenobacter(100)
Otu00111	0	0	0	0	5	1	0	0	0	0	0	0	4	33	0	175	43	1	Actinobacteria(100)	Actinobacteria(100)	Actinomycetales(100)	Microbacteriaceae(100)	Frondihabitans(90)
Otu00112	1	7	0	246	4	0	0	0	0	0	0	0	0	0	0	0	0	0	Proteobacteria(100)	Betaproteobacteria(100)	unclassified(100)	unclassified(100)	unclassified(100)
Otu00113	87	49	0	64	44	0	0	0	0	0	0	0	0	0	0	0	11	0	Actinobacteria(100)	Actinobacteria(100)	Actinomycetales(100)	Kineosporiaceae(100)	Pseudokineococcus(100)
Otu00114	18	5	0	139	85	0	0	0	0	0	0	0	1	5	0	0	0	0	Firmicutes(100)	Bacilli(100)	Bacillales(100)	Bacillales_Incertae_Sedis_XII(100)	Exiguobacterium(100)
Otu00115	38	14	0	130	61	0	0	0	0	0	0	0	1	0	0	0	2	0	Proteobacteria(100)	Alphaproteobacteria(100)	Sphingomonadales(100)	Erythrobacteraceae(99)	unclassified(99)
Otu00116	119	55	0	31	36	0	0	0	0	0	0	0	0	0	0	0	0	0	Bacteroidetes(100)	Flavobacteriia(100)	Flavobacteriales(100)	Flavobacteriaceae(100)	Flavobacterium(100)
Otu00117	50	96	0	58	35	0	0	0	0	0	0	0	0	0	0	0	0	0	Bacteroidetes(100)	Flavobacteriia(100)	Flavobacteriales(100)	Flavobacteriaceae(100)	Flavobacterium(100)
Otu00118	5	35	0	184	3	0	0	0	0	0	0	0	0	4	0	1	3	0	Proteobacteria(100)	Alphaproteobacteria(100)	Sphingomonadales(100)	Sphingomonadaceae(100)	Sphingomonas(92)
Otu00119	37	21	0	29	20	2	0	0	0	0	0	0	0	0	0	49	73	0	Actinobacteria(100)	Actinobacteria(100)	Solirubrobacterales(100)	Patulibacteraceae(100)	Patulibacter(100)
Otu00120	6	12	0	173	2	0	0	0	0	0	0	0	0	0	0	19	16	0	Actinobacteria(100)	Actinobacteria(100)	Actinomycetales(100)	Intrasporangiaceae(99)	Terrabacter(51)
Otu00121	40	101	0	49	26	0	0	0	0	0	0	0	0	0	0	3	3	0	Bacteroidetes(100)	Cytophagia(100)	Cytophagales(100)	Cytophagaceae(100)	Spirosoma(100)
Otu00122	135	44	0	12	24	0	0	0	0	0	0	0	0	0	0	4	2	0	Bacteroidetes(100)	Flavobacteriia(100)	Flavobacteriales(100)	Flavobacteriaceae(100)	Flavobacterium(100)
Otu00123	65	92	0	10	44	0	0	0	0	0	0	0	0	0	0	6	3	0	Proteobacteria(100)	Alphaproteobacteria(100)	Sphingomonadales(100)	Sphingomonadaceae(100)	Sphingomonas(91)
Otu00124	0	0	0	214	0	0	0	0	0	0	0	0	0	0	0	0	0	0	Acidobacteria(100)	Acidobacteria_Gp1(100)	Gp1(100)	unclassified(100)	unclassified(100)
Otu00125	1	0	0	201	1	0	0	0	0	0	0	0	0	1	0	2	4	0	Firmicutes(100)	Bacilli(100)	Bacillales(100)	Bacillaceae_1(100)	Bacillus(100)
Otu00127	0	0	0	194	4	0	0	0	0	0	0	0	0	1	0	3	5	0	Actinobacteria(100)	Actinobacteria(100)	Actinomycetales(100)	Micromonosporaceae(100)	unclassified(100)
Otu00128	52	51	0	37	21	2	0	0	0	0	0	0	0	0	0	28	15	1	Proteobacteria(100)	Gammaproteobacteria(100)	Legionellales(100)	Legionellaceae(100)	Legionella(100)
Otu00129	7	15	0	17	14	0	0	0	0	0	0	0	0	0	0	68	86	0	Actinobacteria(100)	Actinobacteria(100)	Actinomycetales(100)	Micrococcaceae(100)	Kocuria(82)
Otu00132	0	0	0	0	0	0	0	0	0	0	0	0	0	1	0	86	111	0	Proteobacteria(100)	Alphaproteobacteria(100)	Rhizobiales(100)	unclassified(100)	unclassified(100)
Otu00134	84	39	0	19	54	0	0	0	0	0	0	0	0	0	0	0	0	0	Proteobacteria(100)	Alphaproteobacteria(100)	Sphingomonadales(100)	unclassified(100)	unclassified(100)
Otu00136	54	82	0	27	18	2	0	0	0	0	0	0	0	0	0	7	3	0	Candidatus_Saccharibacteria(100)	unclassified(100)	unclassified(100)	unclassified(100)	unclassified(100)
Otu00137	0	0	0	191	0	0	0	0	0	0	0	0	0	0	0	0	0	0	Gemmatimonadetes(100)	Gemmatimonadetes(100)	Gemmatimonadales(100)	Gemmatimonadaceae(100)	Gemmatimonas(100)
Otu00140	0	0	0	180	0	0	0	0	0	0	0	0	0	0	0	0	0	0	Proteobacteria(100)	Alphaproteobacteria(100)	Rhizobiales(100)	unclassified(100)	unclassified(100)
Otu00141	102	1	0	16	57	0	0	0	0	0	0	0	0	0	0	0	0	0	Firmicutes(100)	Bacilli(100)	Bacillales(100)	Paenibacillaceae_1(100)	Paenibacillus(100)
Otu00142	0	0	0	174	0	0	0	0	0	0	0	0	0	0	0	0	0	0	Verrucomicrobia(100)	Spartobacteria(100)	unclassified(100)	unclassified(100)	unclassified(100)
Otu00143	6	0	0	158	7	0	0	0	0	0	0	0	0	0	0	0	0	0	Proteobacteria(100)	Alphaproteobacteria(100)	Rhodospirillales(100)	unclassified(99)	unclassified(99)
Otu00144	14	22	0	26	7	0	0	0	0	0	0	0	0	0	0	42	59	0	Actinobacteria(100)	Actinobacteria(100)	Actinomycetales(100)	Brevibacteriaceae(100)	Brevibacterium(100)
Otu00145	28	55	1	40	28	1	0	0	0	0	0	0	2	0	0	4	8	3	Proteobacteria(100)	Deltaproteobacteria(100)	Bdellovibrionales(100)	Bdellovibrionaceae(100)	Bdellovibrio(100)
Otu00146	64	49	0	18	33	0	0	0	0	0	0	0	0	0	0	2	1	0	Proteobacteria(100)	Alphaproteobacteria(100)	Sphingomonadales(100)	Sphingomonadaceae(100)	unclassified(66)
Otu00147	88	44	0	13	20	1	0	0	0	0	0	0	0	0	0	0	0	0	Bacteroidetes(100)	Flavobacteriia(100)	Flavobacteriales(100)	Flavobacteriaceae(100)	Flavobacterium(100)
Otu00148	99	22	0	14	29	0	0	0	0	0	0	0	0	0	0	1	0	0	Bacteroidetes(100)	Flavobacteriia(100)	Flavobacteriales(100)	Flavobacteriaceae(100)	Flavobacterium(100)
Otu00150	25	39	0	35	24	0	0	0	0	0	0	0	0	33	0	4	1	0	Actinobacteria(100)	Actinobacteria(100)	Actinomycetales(100)	Nocardiaceae(100)	Williamsia(100)
Otu00151	16	16	0	19	12	0	0	0	0	0	0	0	0	0	0	36	61	0	Actinobacteria(100)	Actinobacteria(100)	Actinomycetales(100)	Dermabacteraceae(100)	Brachybacterium(100)
Otu00153	31	39	2	49	31	1	0	0	0	0	0	0	0	0	0	0	1	0	Bacteroidetes(100)	Sphingobacteriia(100)	Sphingobacteriales(100)	Sphingobacteriaceae(100)	Sphingobacterium(99)
Otu00155	8	19	0	22	8	7	0	0	0	0	0	0	18	59	0	4	1	0	Proteobacteria(100)	unclassified(100)	unclassified(100)	unclassified(100)	unclassified(100)
Otu00156	0	0	0	0	0	0	0	0	0	0	123	0	0	0	0	0	0	0	Bacteroidetes(100)	Bacteroidia(100)	Bacteroidales(100)	Bacteroidaceae(100)	Bacteroides(100)
Otu00157	0	0	0	143	0	0	0	0	0	0	0	0	0	0	0	0	0	0	Planctomycetes(100)	Planctomycetia(100)	Planctomycetales(100)	Planctomycetaceae(100)	Zavarzinella(100)
Otu00158	0	0	0	137	4	0	0	0	0	0	0	0	0	0	0	0	0	0	Proteobacteria(100)	Betaproteobacteria(100)	unclassified(100)	unclassified(100)	unclassified(100)
Otu00159	6	39	0	46	3	0	0	0	0	0	0	0	3	28	0	5	8	0	Actinobacteria(100)	Actinobacteria(100)	Actinomycetales(100)	Micrococcaceae(100)	Arthrobacter(100)
Otu00160	2	5	0	0	4	0	0	0	0	0	0	0	0	0	0	35	88	2	Bacteroidetes(100)	Sphingobacteriia(100)	Sphingobacteriales(100)	Sphingobacteriaceae(100)	Mucilaginibacter(100)
Otu00161	0	0	0	133	1	0	0	0	0	0	0	0	0	0	0	0	0	0	Proteobacteria(100)	Alphaproteobacteria(100)	Rhodospirillales(100)	Rhodospirillaceae(100)	unclassified(100)
Otu00162	0	0	0	127	0	0	0	0	0	0	0	0	0	0	0	0	0	0	Actinobacteria(100)	Actinobacteria(100)	Gaiellales(100)	Gaiellaceae(100)	Gaiella(100)
Otu00163	7	49	0	27	15	0	0	0	0	0	0	0	0	0	0	15	14	0	Actinobacteria(100)	Actinobacteria(100)	Actinomycetales(100)	Nocardioidaceae(100)	Nocardioides(100)
Otu00164	0	17	0	110	0	0	0	0	0	0	0	0	0	0	0	0	0	0	Proteobacteria(100)	Alphaproteobacteria(100)	Rhodospirillales(100)	Acetobacteraceae(100)	unclassified(100)
Otu00165	10	18	0	5	19	0	0	0	0	0	0	0	0	5	0	30	39	0	Bacteroidetes(100)	Cytophagia(100)	Cytophagales(100)	Cytophagaceae(100)	Spirosoma(100)
Otu00166	6	0	0	119	0	0	0	0	0	0	0	0	0	0	0	0	0	0	Acidobacteria(100)	Acidobacteria_Gp1(100)	Gp1(100)	unclassified(100)	unclassified(100)
Otu00167	83	8	0	4	14	0	0	0	0	0	0	0	1	0	0	2	8	0	Bacteroidetes(100)	Sphingobacteriia(100)	Sphingobacteriales(100)	Sphingobacteriaceae(100)	Mucilaginibacter(100)
Otu00168	38	28	0	33	16	0	0	0	0	0	0	0	0	2	0	3	0	0	Proteobacteria(100)	Alphaproteobacteria(100)	Sphingomonadales(100)	Sphingomonadaceae(100)	Sphingobium(100)
Otu00169	0	0	0	115	0	0	0	0	0	0	0	0	0	0	0	0	0	0	Acidobacteria(100)	Acidobacteria_Gp6(100)	Gp6(100)	unclassified(100)	unclassified(100)
Otu00170	9	0	0	0	3	0	0	0	0	0	0	0	0	0	0	21	82	0	Firmicutes(100)	Bacilli(100)	Bacillales(100)	Staphylococcaceae(100)	Staphylococcus(100)
Otu00171	0	0	0	0	0	6	0	0	0	0	0	0	109	0	0	0	0	0	Proteobacteria(100)	Alphaproteobacteria(100)	unclassified(100)	unclassified(100)	unclassified(100)
Otu00172	55	30	0	0	0	0	0	0	0	0	0	0	0	0	0	0	0	0	Proteobacteria(100)	Alphaproteobacteria(100)	Rhizobiales(100)	Brucellaceae(99)	Ochrobactrum(62)
Otu00173	22	42	7	8	25	0	0	0	0	0	0	0	1	0	0	3	4	0	Bacteroidetes(100)	Flavobacteriia(100)	Flavobacteriales(100)	Flavobacteriaceae(100)	Flavobacterium(100)
Otu00175	0	0	0	110	0	0	0	0	0	0	0	0	0	0	0	0	0	0	Acidobacteria(100)	Acidobacteria_Gp6(100)	Gp6(100)	unclassified(100)	unclassified(100)
Otu00176	11	38	0	24	14	0	0	0	0	0	0	0	3	18	0	1	0	0	Proteobacteria(100)	Deltaproteobacteria(100)	unclassified(100)	unclassified(100)	unclassified(100)
Otu00177	1	0	0	96	5	0	0	0	0	0	0	0	0	0	0	2	4	0	Actinobacteria(100)	Actinobacteria(100)	Actinomycetales(100)	Geodermatophilaceae(100)	unclassified(100)
Otu00178	1	0	0	106	0	0	0	0	0	0	0	0	0	0	0	0	0	0	Acidobacteria(100)	Acidobacteria_Gp6(100)	Gp6(100)	unclassified(100)	unclassified(100)
Otu00179	0	0	0	106	0	0	0	0	0	0	0	0	0	0	0	0	0	0	Acidobacteria(100)	Acidobacteria_Gp1(100)	Gp1(100)	unclassified(100)	unclassified(100)
Otu00180	1	0	0	9	0	0	0	0	0	0	0	0	0	73	0	5	0	0	Actinobacteria(100)	Actinobacteria(100)	Coriobacteriales(100)	Coriobacteriaceae(100)	Collinsella(100)
Otu00181	57	20	0	3	25	0	0	0	0	0	0	0	0	0	0	0	0	0	Verrucomicrobia(100)	Verrucomicrobiae(100)	Verrucomicrobiales(100)	Verrucomicrobiaceae(100)	Luteolibacter(100)
Otu00182	19	7	0	49	1	0	0	0	0	0	0	0	0	21	0	7	1	0	Firmicutes(100)	Clostridia(100)	Clostridiales(100)	Peptostreptococcaceae(100)	unclassified(100)
Otu00183	0	1	0	100	3	0	0	0	0	0	0	0	0	0	0	0	0	0	Acidobacteria(100)	Acidobacteria_Gp3(100)	Gp3(100)	unclassified(100)	unclassified(100)
Otu00184	1	0	0	91	12	0	0	0	0	0	0	0	0	0	0	0	0	0	Actinobacteria(100)	Actinobacteria(100)	Actinomycetales(100)	Thermomonosporaceae(87)	unclassified(87)
Otu00185	31	7	1	40	12	0	0	0	0	0	0	0	0	0	0	6	5	0	Actinobacteria(100)	Actinobacteria(100)	Actinomycetales(100)	Kineosporiaceae(100)	unclassified(81)
Otu00186	0	0	0	98	0	0	0	0	0	0	0	0	0	0	0	0	4	0	Acidobacteria(100)	Acidobacteria_Gp6(100)	Gp6(100)	unclassified(100)	unclassified(100)
Otu00187	0	0	0	98	0	0	0	0	0	0	0	0	0	0	0	0	0	0	Gemmatimonadetes(100)	Gemmatimonadetes(100)	Gemmatimonadales(100)	Gemmatimonadaceae(100)	Gemmatimonas(100)
Otu00188	0	0	0	96	0	0	0	0	0	0	0	0	0	0	0	0	0	0	candidate_division_WPS-1(100)	unclassified(100)	unclassified(100)	unclassified(100)	unclassified(100)
Otu00190	0	1	0	83	5	0	0	0	0	0	0	0	0	0	0	4	1	0	Actinobacteria(100)	unclassified(100)	unclassified(100)	unclassified(100)	unclassified(100)
Otu00192	2	0	0	86	1	0	0	0	0	0	0	0	0	0	0	0	4	0	Acidobacteria(100)	Acidobacteria_Gp6(100)	Gp6(100)	unclassified(100)	unclassified(100)
Otu00193	5	28	0	59	0	0	0	0	0	0	0	0	0	0	0	0	0	0	Actinobacteria(100)	Actinobacteria(100)	Solirubrobacterales(100)	Conexibacteraceae(81)	Conexibacter(81)
Otu00194	5	0	0	80	1	0	0	0	0	0	0	0	0	0	0	4	2	0	candidate_division_WPS-1(100)	unclassified(100)	unclassified(100)	unclassified(100)	unclassified(100)
Otu00195	23	5	0	46	17	0	0	0	0	0	0	0	0	0	0	0	0	0	Bacteroidetes(100)	Flavobacteriia(100)	Flavobacteriales(100)	Flavobacteriaceae(100)	Flavobacterium(100)
Otu00196	0	0	0	91	0	0	0	0	0	0	0	0	0	0	0	0	0	0	Acidobacteria(100)	Acidobacteria_Gp16(100)	Gp16(100)	unclassified(100)	unclassified(100)
Otu00198	0	6	0	84	0	0	0	0	0	0	0	0	0	0	0	0	0	0	Verrucomicrobia(100)	Spartobacteria(100)	unclassified(100)	unclassified(100)	unclassified(100)
Otu00199	0	0	0	86	2	0	0	0	0	0	0	0	0	0	0	0	2	0	Acidobacteria(100)	Acidobacteria_Gp16(100)	Gp16(100)	unclassified(100)	unclassified(100)
Otu00200	0	0	0	89	0	0	0	0	0	0	0	0	0	0	0	0	0	0	Actinobacteria(100)	unclassified(100)	unclassified(100)	unclassified(100)	unclassified(100)
Otu00202	0	0	0	83	4	0	0	0	0	0	0	0	0	0	0	1	0	0	Firmicutes(100)	Bacilli(100)	Bacillales(100)	Planococcaceae(100)	Lysinibacillus(62)
Otu00203	10	16	1	53	7	0	0	0	0	0	0	0	0	0	0	0	0	0	Firmicutes(100)	Bacilli(100)	Bacillales(100)	Paenibacillaceae_1(100)	Paenibacillus(99)
Otu00204	0	0	0	85	2	0	0	0	0	0	0	0	0	0	0	0	0	0	Proteobacteria(100)	Alphaproteobacteria(100)	Rhizobiales(100)	Methylocystaceae(68)	Methylocystis(68)
Otu00205	0	8	0	0	0	5	0	0	0	0	0	0	59	14	0	0	0	0	Proteobacteria(100)	unclassified(100)	unclassified(100)	unclassified(100)	unclassified(100)
Otu00206	3	0	0	83	0	0	0	0	0	0	0	0	0	0	0	0	0	0	Actinobacteria(100)	Actinobacteria(100)	Gaiellales(100)	Gaiellaceae(100)	Gaiella(100)
Otu00207	21	18	0	21	10	0	0	0	0	0	0	0	0	0	0	5	11	0	Bacteroidetes(100)	Sphingobacteriia(100)	Sphingobacteriales(100)	Chitinophagaceae(100)	unclassified(100)
Otu00208	0	0	0	78	1	0	0	0	0	0	0	0	0	0	0	2	4	0	Actinobacteria(100)	Actinobacteria(100)	Gaiellales(100)	Gaiellaceae(100)	Gaiella(100)
Otu00209	0	0	0	84	0	0	0	0	0	0	0	0	0	0	0	0	0	0	Acidobacteria(100)	Acidobacteria_Gp3(100)	Gp3(100)	unclassified(100)	unclassified(100)
Otu00210	0	1	0	5	6	0	0	0	0	0	0	0	0	0	0	16	55	1	Proteobacteria(100)	Alphaproteobacteria(100)	Rhizobiales(100)	Rhizobiaceae(100)	Rhizobium(100)
Otu00211	0	0	0	84	0	0	0	0	0	0	0	0	0	0	0	0	0	0	Acidobacteria(100)	Acidobacteria_Gp3(100)	Gp3(100)	unclassified(100)	unclassified(100)
Otu00212	0	0	0	84	0	0	0	0	0	0	0	0	0	0	0	0	0	0	candidate_division_WPS-1(100)	unclassified(100)	unclassified(100)	unclassified(100)	unclassified(100)
Otu00213	1	0	1	81	0	0	0	0	0	0	0	0	0	0	0	0	0	0	Acidobacteria(100)	Acidobacteria_Gp5(100)	Gp5(100)	unclassified(100)	unclassified(100)
Otu00214	0	0	0	83	0	0	0	0	0	0	0	0	0	0	0	0	0	0	Firmicutes(100)	Bacilli(100)	Bacillales(100)	Paenibacillaceae_1(100)	Paenibacillus(100)
Otu00215	5	0	0	65	8	0	0	0	0	0	0	0	0	0	0	3	1	0	Actinobacteria(100)	Actinobacteria(100)	Actinomycetales(100)	Intrasporangiaceae(100)	unclassified(85)
Otu00216	1	26	0	7	4	0	0	0	0	0	0	0	0	36	0	2	6	0	Firmicutes(100)	Clostridia(100)	Clostridiales(100)	Clostridiaceae_1(100)	Clostridium_sensu_stricto(100)
Otu00217	0	0	0	78	1	0	0	0	0	0	0	0	0	0	0	0	3	0	Actinobacteria(100)	Actinobacteria(100)	Solirubrobacterales(100)	Solirubrobacteraceae(100)	Solirubrobacter(100)
Otu00218	6	40	1	0	4	0	0	0	0	0	0	0	0	0	0	11	20	0	Candidatus_Saccharibacteria(100)	unclassified(100)	unclassified(100)	unclassified(100)	unclassified(100)
Otu00219	0	0	0	79	1	0	0	0	0	0	0	0	0	0	0	0	0	0	Nitrospirae(100)	Nitrospira(100)	Nitrospirales(100)	Nitrospiraceae(100)	Nitrospira(100)
Otu00220	0	0	0	75	1	0	0	0	0	0	0	0	0	0	0	4	0	0	Acidobacteria(100)	Acidobacteria_Gp3(100)	unclassified(100)	unclassified(100)	unclassified(100)
