# Supplementary material for: Analysis of seed-associated bacteria and fungi on staple crops using the cultivation and metagenomic approaches
Source: Folia Microbiol (Praha). 2022 Feb 26;67(3):351–61. doi: 10.1007/s12223-022-00958-5 (PMC9072454; doi:10.1007/s12223-022-00958-5)
Supplement: Supplementary file 2 — Supplementary file2 (XLSX 28 KB) [file 12223_2022_958_MOESM2_ESM.xlsx]

## Sheet: List of fungal OTUs
Table S2 List of all fungal OTUs
Group	organic barley,wash	organic barley, sonication	organic barley, macerated	conventionall barley, wash	conventionall barley, sonication	conventionall barley, macerated	organic corn, wash	organic corn, sonication	organic corn macerated	conventional corn, wash	conventional corn, sonication	conventional corn macerated	organic wheat, wash	organic wheat, sonicated	organic wheat, macerated	conventional wheat, wash	conventional wheat sonicated	conventional wheat, macerated	Phylum	Class	Order	Family	Genus	Species
Otu0008	6	22	0	2	5	1	0	0	0	0	0	0	2503	2600	0	2672	1613	33522	p__Ascomycota(100)	c__Dothideomycetes(100)	o__Pleosporales(100)	f__Pleosporaceae(100)	g__Pyrenophora(100)	s__Pyrenophora_tritici-repentis(100)
Otu0006	11837	6556	51	328	2374	44	2523	494	0	0	357	0	6606	6928	0	17213	22725	9830	p__Ascomycota(100)	c__Sordariomycetes(100)	o__Hypocreales(100)	f__Nectriaceae(100)	g__Fusarium(93)	s__Fusarium_asiaticum(92)
Otu0003	17158	12145	51170	2647	13804	16548	2537	4483	0	239	612	0	8328	4255	270	14473	12721	4326	p__Ascomycota(100)	c__Dothideomycetes(100)	o__Pleosporales(100)	f__Pleosporaceae(100)	g__Alternaria(100)	s__Alternaria_tenuissima(100)
Otu0004	5871	5241	7683	3384	4721	38254	620	0	0	0	0	0	3112	2699	1294	11478	9647	4157	p__Ascomycota(100)	c__Dothideomycetes(100)	o__Pleosporales(100)	f__Pleosporaceae(100)	g__Alternaria(100)	s__Alternaria_infectoria(57)
Otu0010	8271	5784	3537	187	3791	285	0	0	0	0	0	0	116	933	0	3698	1856	3141	p__Ascomycota(100)	c__Sordariomycetes(100)	o__Xylariales(100)	f__Microdochiaceae(100)	g__Microdochium(100)	s__Microdochium_majus(100)
Otu0002	23520	19615	7502	13960	19944	8020	52798	11318	389	2999	5620	466	18373	17766	656	25698	22588	1591	p__Ascomycota(100)	c__Dothideomycetes(100)	o__Capnodiales(100)	f__Cladosporiaceae(100)	g__Cladosporium(100)	unclassified(68)
Otu0020	48	28	4547	16	39	87	0	0	0	0	0	0	293	378	1	499	506	814	p__Ascomycota(100)	c__Dothideomycetes(100)	o__Pleosporales(100)	f__Phaeosphaeriaceae(100)	g__Parastagonospora(100)	s__Parastagonospora_nodorum(100)
Otu0034	31	9	0	5	34	0	409	841	0	0	0	0	120	227	0	264	282	195	p__Ascomycota(100)	c__Sordariomycetes(100)	o__Hypocreales(100)	f__Nectriaceae(100)	g__Fusarium(100)	s__Fusarium_poae(100)
Otu0112	0	1	0	0	3	0	0	0	0	0	0	0	0	0	0	19	17	193	p__Ascomycota(100)	c__Dothideomycetes(100)	o__Pleosporales(100)	f__Pleosporaceae(100)	g__Pyrenophora(100)	s__Pyrenophora_lolii(100)
Otu0011	2912	1990	83	866	2261	208	0	0	0	0	0	0	8643	6172	225	1507	3013	148	p__Ascomycota(100)	c__Sordariomycetes(100)	o__Hypocreales(100)	f__Nectriaceae(100)	unclassified(66)	unclassified(66)
Otu0018	866	412	7	175	1125	0	0	0	0	0	113	0	148	169	0	2481	2503	51	p__Ascomycota(100)	c__Sordariomycetes(100)	o__Hypocreales(100)	f__Hypocreales_fam_Incertae_sedis(100)	g__Sarocladium(100)	s__Sarocladium_strictum(100)
Otu0037	65	39	55	0	128	423	0	0	0	0	0	0	701	270	0	455	132	44	p__Basidiomycota(100)	c__Microbotryomycetes(100)	o__Sporidiobolales(100)	f__Sporidiobolaceae(100)	g__Sporobolomyces(100)	s__Sporobolomyces_ruberrimus(100)
Otu0067	198	91	22	6	131	75	4	0	0	0	0	0	31	75	0	31	42	36	p__Ascomycota(100)	c__Dothideomycetes(100)	o__Dothideales(100)	f__Aureobasidiaceae(100)	g__Aureobasidium(93)	unclassified(93)
Otu0009	5256	4668	351	605	4489	400	233	0	0	0	0	0	12161	5509	40	1222	1094	32	p__Basidiomycota(100)	c__Tremellomycetes(100)	o__Tremellales(100)	f__Bulleribasidiaceae(100)	g__Vishniacozyma(100)	unclassified(100)
Otu0035	150	68	10	5	96	52	0	0	0	0	0	0	85	208	2	767	918	28	p__Ascomycota(100)	c__Dothideomycetes(100)	o__Pleosporales(100)	f__Didymellaceae(100)	unclassified(100)	unclassified(100)
Otu0063	22	22	425	14	166	0	0	0	0	0	0	0	12	0	0	48	153	22	p__Ascomycota(100)	c__Sordariomycetes(100)	o__Xylariales(100)	f__Microdochiaceae(100)	g__Microdochium(100)	s__Microdochium_seminicola(100)
Otu0103	0	0	0	0	0	0	0	0	0	0	0	0	4	75	0	73	95	22	p__Ascomycota(100)	c__Dothideomycetes(100)	o__Pleosporales(100)	f__Pleosporaceae(100)	unclassified(100)	unclassified(100)
Otu0114	0	0	0	0	0	0	0	0	0	0	0	0	4	41	0	68	96	21	p__Ascomycota(100)	c__Dothideomycetes(100)	o__Pleosporales(100)	f__Pleosporaceae(100)	unclassified(100)	unclassified(100)
Otu0024	1704	424	16	355	723	71	0	0	0	0	0	0	188	10	0	882	404	20	p__Ascomycota(100)	c__Dothideomycetes(100)	o__Pleosporales(100)	f__Phaeosphaeriaceae(100)	g__Phaeosphaeria(100)	s__Phaeosphaeria_microscopica(100)
Otu0141	3	3	4	0	12	25	0	0	0	0	0	0	58	14	0	7	3	20	p__Basidiomycota(100)	c__Microbotryomycetes(100)	o__Leucosporidiales(100)	f__Leucosporidiaceae(100)	g__Leucosporidium(100)	s__Leucosporidium_golubevii(100)
Otu0053	96	291	4	100	265	8	0	0	0	0	0	0	0	7	0	304	206	19	p__Ascomycota(100)	c__Dothideomycetes(100)	o__Pleosporales(100)	f__Phaeosphaeriaceae(100)	g__Phaeosphaeria(100)	s__Phaeosphaeria_microscopica(100)
Otu0100	6	1	0	0	2	1	0	0	0	0	0	0	3	85	0	60	135	17	p__Ascomycota(100)	c__Dothideomycetes(100)	o__Pleosporales(100)	f__Pleosporaceae(100)	g__Alternaria(100)	unclassified(100)
Otu0105	40	3	0	0	6	1	0	0	0	0	0	0	4	7	0	70	115	17	p__Ascomycota(100)	c__Sordariomycetes(100)	o__Hypocreales(100)	f__Nectriaceae(100)	g__Fusarium(100)	unclassified(100)
Otu0121	0	0	0	0	0	0	0	0	0	0	0	0	2	51	0	48	89	17	p__Ascomycota(100)	c__Dothideomycetes(100)	o__Pleosporales(100)	f__Pleosporaceae(100)	unclassified(67)	unclassified(67)
Otu0108	18	24	14	0	37	13	0	0	0	0	0	0	40	22	0	38	24	15	p__Basidiomycota(100)	c__Tremellomycetes(100)	o__Cystofilobasidiales(100)	f__Cystofilobasidiaceae(100)	g__Cystofilobasidium(100)	s__Cystofilobasidium_macerans(100)
Otu0032	178	105	82	17	384	12	0	0	0	0	0	0	689	102	0	749	238	10	p__Basidiomycota(100)	c__Tremellomycetes(100)	o__Tremellales(100)	f__Rhynchogastremataceae(100)	g__Papiliotrema(100)	s__Papiliotrema_frias(100)
Otu0021	877	835	194	1	1367	242	0	0	0	0	0	0	1568	407	12	497	211	9	p__Basidiomycota(100)	c__Tremellomycetes(100)	o__Filobasidiales(100)	f__Filobasidiaceae(100)	g__Filobasidium(100)	s__Filobasidium_stepposum(100)
Otu0079	10	291	7	0	21	0	0	0	0	0	0	0	0	2	0	20	146	9	p__Ascomycota(100)	unclassified(100)	unclassified(100)	unclassified(100)	unclassified(100)	unclassified(100)
Otu0027	6	17	0	0	22	0	0	0	0	0	0	0	1458	26	0	2591	140	8	p__Ascomycota(100)	c__Sordariomycetes(100)	o__Hypocreales(100)	f__Nectriaceae(100)	g__Fusarium(100)	s__Fusarium_poae(100)
Otu0045	0	0	0	0	0	0	0	0	0	0	0	0	291	174	0	593	663	8	p__Ascomycota(100)	c__Dothideomycetes(100)	o__Capnodiales(100)	f__Mycosphaerellaceae(100)	g__Zymoseptoria(100)	s__Zymoseptoria_tritici(100)
Otu0031	154	200	99	5	186	157	0	0	0	79	0	0	1202	366	0	106	42	7	p__Basidiomycota(100)	c__Tremellomycetes(100)	o__Tremellales(100)	f__Bulleraceae(100)	g__Bullera(100)	s__Bullera_alba(100)
Otu0099	2	20	0	1	16	0	0	0	0	0	0	0	1	54	0	111	104	6	p__Ascomycota(100)	c__Sordariomycetes(100)	o__Hypocreales(100)	f__Hypocreales_fam_Incertae_sedis(100)	g__Acremonium(100)	s__Acremonium_rutilum(100)
Otu0036	435	85	153	10	230	220	0	0	0	0	0	0	9	118	0	329	784	4	p__Ascomycota(100)	c__Dothideomycetes(100)	o__Pleosporales(100)	f__Pleosporaceae(100)	g__Alternaria(100)	unclassified(98)
Otu0025	2429	350	61	52	717	10	45	0	0	0	0	0	73	27	0	442	427	3	p__Ascomycota(100)	c__Sordariomycetes(100)	o__Hypocreales(100)	f__Hypocreales_fam_Incertae_sedis(100)	g__Sarocladium(100)	unclassified(52)
Otu0043	267	63	77	8	173	218	1	0	0	0	0	0	4	116	0	326	643	3	p__Ascomycota(100)	c__Dothideomycetes(100)	o__Pleosporales(100)	f__Pleosporaceae(100)	g__Alternaria(100)	unclassified(100)
Otu0120	27	8	22	0	16	45	0	0	0	0	0	0	6	5	0	39	42	2	p__Ascomycota(100)	c__Dothideomycetes(100)	o__Capnodiales(100)	f__Cladosporiaceae(100)	g__Cladosporium(100)	unclassified(100)
Otu0127	24	12	30	0	14	39	0	0	0	0	0	0	2	5	0	22	30	2	p__Ascomycota(100)	c__Dothideomycetes(100)	o__Capnodiales(100)	f__Cladosporiaceae(100)	g__Cladosporium(100)	unclassified(100)
Otu0017	1767	1383	371	866	1566	3490	1	2	0	0	0	1	87	60	0	212	253	1	p__Ascomycota(100)	c__Dothideomycetes(100)	o__Capnodiales(100)	f__Mycosphaerellaceae(100)	g__Ramularia(100)	unclassified(100)
Otu0026	1104	517	1238	95	828	190	0	0	0	0	0	0	53	11	0	338	72	1	p__Ascomycota(100)	c__Dothideomycetes(100)	o__Pleosporales(100)	f__Phaeosphaeriaceae(100)	unclassified(100)	unclassified(100)
Otu0042	110	143	7	1	128	0	0	0	0	0	0	0	284	168	0	765	426	1	p__Basidiomycota(100)	c__Exobasidiomycetes(100)	o__Entylomatales(100)	f__Entylomatales_fam_Incertae_sedis(100)	g__Tilletiopsis(100)	s__Tilletiopsis_washingtonensis(100)
Otu0029	1	0	0	0	1	0	0	0	0	0	0	0	2235	503	859	2	1	0	p__Basidiomycota(100)	c__Wallemiomycetes(100)	o__Wallemiales(100)	f__Wallemiaceae(100)	g__Wallemia(100)	s__Wallemia_muriae(100)
Otu0015	87	146	0	78	501	0	0	0	0	133	0	0	8988	1527	231	14	12	0	p__Ascomycota(100)	c__Sordariomycetes(100)	o__Hypocreales(100)	f__Nectriaceae(100)	g__Fusarium(100)	s__Fusarium_langsethiae(100)
Otu0028	9	0	0	0	6	0	0	0	0	0	0	0	2698	870	205	0	0	0	p__Ascomycota(100)	c__Eurotiomycetes(100)	o__Eurotiales(100)	f__Aspergillaceae(100)	g__Aspergillus(100)	s__Aspergillus_penicillioides(100)
Otu0047	0	0	0	0	0	0	0	0	0	0	0	0	1255	143	118	0	0	0	p__Basidiomycota(100)	c__Wallemiomycetes(100)	o__Wallemiales(100)	f__Wallemiaceae(100)	g__Wallemia(100)	s__Wallemia_muriae(100)
Otu0014	184	222	109	0	231	80	267	0	0	0	0	0	11057	2017	106	319	209	0	p__Basidiomycota(100)	c__Microbotryomycetes(100)	o__Sporidiobolales(100)	f__Sporidiobolaceae(100)	g__Sporidiobolus(100)	s__Sporidiobolus_metaroseus(100)
Otu0098	0	0	0	0	0	0	0	0	0	0	0	0	217	24	75	0	0	0	p__Basidiomycota(100)	c__Wallemiomycetes(100)	o__Wallemiales(100)	f__Wallemiaceae(100)	g__Wallemia(100)	s__Wallemia_muriae(100)
Otu0019	735	1053	354	128	1132	206	0	0	0	0	0	0	2629	793	64	475	341	0	p__Basidiomycota(100)	c__Tremellomycetes(100)	o__Tremellales(100)	f__Bulleribasidiaceae(100)	g__Vishniacozyma(100)	s__Vishniacozyma_tephrensis(100)
Otu0073	18	10	0	0	28	0	0	0	0	0	0	0	318	95	36	32	40	0	p__Basidiomycota(100)	c__Tremellomycetes(100)	o__Filobasidiales(100)	f__Filobasidiaceae(100)	g__Filobasidium(100)	s__Filobasidium_wieringae(100)
Otu0134	2	12	0	0	1	0	0	0	0	0	0	0	99	24	17	2	1	0	p__Ascomycota(100)	c__Eurotiomycetes(100)	o__Eurotiales(100)	f__Aspergillaceae(100)	g__Aspergillus(100)	s__Aspergillus_penicillioides(100)
Otu0050	78	74	9	0	110	19	334	426	0	0	0	0	321	28	8	19	5	0	p__Basidiomycota(100)	c__Tremellomycetes(100)	o__Filobasidiales(100)	f__Filobasidiaceae(100)	g__Filobasidium(100)	s__Filobasidium_magnum(78)
Otu0084	59	6	0	1	14	3	0	0	0	0	0	0	94	10	5	10	242	0	p__Ascomycota(100)	c__Dothideomycetes(100)	o__Pleosporales(100)	f__Pleosporaceae(100)	g__Stemphylium(100)	unclassified(100)
Otu0113	0	0	0	0	0	0	0	0	0	0	0	0	221	6	4	0	0	0	p__Basidiomycota(100)	c__Wallemiomycetes(100)	o__Wallemiales(100)	f__Wallemiaceae(100)	g__Wallemia(100)	s__Wallemia_muriae(100)
Otu0001	23	37	0	0	0	0	68174	142427	21081	4339	18805	5153	0	0	0	0	0	0	p__Ascomycota(100)	c__Sordariomycetes(100)	o__Hypocreales(100)	f__Hypocreales_fam_Incertae_sedis(100)	g__Sarocladium(100)	s__Sarocladium_zeae(100)
Otu0005	57	87	0	0	95	0	21081	7789	4839	11864	18289	32574	0	0	0	0	0	0	p__Ascomycota(100)	c__Sordariomycetes(100)	o__Hypocreales(100)	f__Nectriaceae(100)	unclassified(100)	unclassified(100)
Otu0007	35	32	0	0	42	0	9088	24050	1078	10736	19569	538	0	0	0	0	0	0	p__Ascomycota(100)	c__Sordariomycetes(100)	o__Hypocreales(100)	f__Nectriaceae(100)	g__Fusarium(100)	unclassified(100)
Otu0012	1745	1425	11350	422	712	927	0	0	0	0	0	0	790	119	0	414	814	0	p__Ascomycota(100)	c__Dothideomycetes(100)	o__Pleosporales(100)	f__Pleosporaceae(100)	g__Alternaria(100)	s__Alternaria_rosae(98)
Otu0013	4093	2061	1	2334	7239	438	0	0	0	0	0	0	7	2	0	45	10	0	p__Ascomycota(100)	c__Sordariomycetes(100)	o__Glomerellales(100)	f__Plectosphaerellaceae(100)	g__Gibellulopsis(100)	s__Gibellulopsis_nigrescens(100)
Otu0016	2894	2190	6	614	4381	213	0	0	0	0	0	0	93	0	0	26	16	0	p__Ascomycota(100)	c__Sordariomycetes(100)	o__Glomerellales(100)	f__Plectosphaerellaceae(100)	g__Gibellulopsis(100)	unclassified(99)
Otu0022	634	686	21	156	925	8	242	1507	0	319	417	0	65	81	0	556	278	0	p__Ascomycota(100)	c__Sordariomycetes(100)	o__Hypocreales(100)	f__Nectriaceae(100)	g__Fusarium(100)	s__Fusarium_sporotrichioides(100)
Otu0023	1	4	0	0	3	0	341	431	0	1703	2621	39	0	0	0	2	2	0	p__Ascomycota(100)	c__Eurotiomycetes(100)	o__Eurotiales(100)	f__Aspergillaceae(100)	g__Penicillium(100)	s__Penicillium_oxalicum(100)
Otu0030	15	34	0	19	40	0	1365	1591	0	0	0	0	84	117	0	36	28	0	p__Ascomycota(100)	c__Sordariomycetes(100)	o__Hypocreales(100)	f__Cordycipitaceae(100)	g__Lecanicillium(100)	s__Lecanicillium_muscarium(100)
Otu0033	865	206	126	30	409	720	0	0	0	0	0	0	0	8	0	15	61	0	p__Ascomycota(100)	c__Dothideomycetes(100)	o__Pleosporales(100)	f__Didymellaceae(100)	g__Neoascochyta(100)	s__Neoascochyta_graminicola(100)
Otu0038	465	0	0	0	514	0	0	0	0	0	0	0	0	0	0	0	0	0	p__Ascomycota(100)	c__Sordariomycetes(100)	o__Hypocreales(100)	f__Nectriaceae(100)	g__Fusarium(99)	s__Fusarium_incarnatum(99)
Otu0039	9	4	0	0	11	858	563	0	0	0	175	0	507	29	0	9	5	0	p__Basidiomycota(100)	c__Tremellomycetes(100)	o__Tremellales(100)	f__Rhynchogastremataceae(100)	g__Papiliotrema(100)	s__Papiliotrema_flavescens(100)
Otu0040	0	0	0	0	0	0	269	1301	0	243	262	0	0	0	0	0	0	0	p__Ascomycota(100)	c__Eurotiomycetes(100)	o__Eurotiales(100)	f__Aspergillaceae(100)	g__Aspergillus(100)	s__Aspergillus_clavatus(100)
Otu0041	32	610	0	10	29	21	0	1105	0	0	106	0	26	85	0	22	7	0	p__Ascomycota(100)	c__Dothideomycetes(100)	o__Pleosporales(100)	f__Pleosporaceae(100)	g__Stemphylium(100)	s__Stemphylium_vesicarium(100)
Otu0044	362	266	41	9	343	187	0	0	0	0	0	0	14	2	0	298	260	0	p__Ascomycota(100)	c__Dothideomycetes(100)	o__Pleosporales(100)	f__Phaeosphaeriaceae(100)	g__Phaeosphaeria(100)	unclassified(100)
Otu0046	359	165	0	16	592	5	0	0	0	0	0	0	20	8	0	189	170	0	p__Ascomycota(100)	c__Sordariomycetes(100)	o__Xylariales(100)	f__Microdochiaceae(100)	g__Microdochium(100)	s__Microdochium_bolleyi(100)
Otu0048	187	272	63	93	289	56	0	0	0	0	0	0	33	21	0	257	224	0	p__Ascomycota(100)	c__Dothideomycetes(100)	o__Pleosporales(100)	unclassified(100)	unclassified(100)	unclassified(100)
Otu0049	769	380	12	5	223	21	0	0	0	0	0	0	7	1	0	21	16	0	p__Ascomycota(100)	c__Dothideomycetes(100)	o__Pleosporales(100)	f__Pleosporaceae(100)	g__Bipolaris(100)	s__Bipolaris_sorokiniana(99)
Otu0051	4	0	1	3	15	1335	0	0	0	0	0	0	3	0	0	0	2	0	p__Ascomycota(100)	c__Dothideomycetes(100)	o__Pleosporales(100)	f__Phaeosphaeriaceae(100)	g__Muriphaeosphaeria(100)	s__Muriphaeosphaeria_sp(100)
Otu0052	122	97	8	7	54	17	0	0	0	0	0	0	557	149	0	227	104	0	p__Basidiomycota(100)	c__Tremellomycetes(100)	o__Tremellales(100)	f__Bulleribasidiaceae(100)	g__Vishniacozyma(100)	s__Vishniacozyma_globispora(100)
Otu0055	314	180	0	224	493	9	0	0	0	0	0	0	0	0	0	15	7	0	p__Ascomycota(100)	c__Sordariomycetes(100)	o__Glomerellales(100)	f__Plectosphaerellaceae(100)	g__Plectosphaerella(100)	s__Plectosphaerella_cucumerina(100)
Otu0056	119	147	13	32	129	0	0	0	0	0	0	0	309	211	0	92	54	0	p__Basidiomycota(100)	c__Tremellomycetes(100)	o__Tremellales(100)	f__Bulleribasidiaceae(100)	g__Vishniacozyma(100)	s__Vishniacozyma_tephrensis(100)
Otu0057	114	65	3	2	132	594	0	0	0	0	0	0	1	4	0	115	63	0	p__Ascomycota(100)	c__Dothideomycetes(100)	o__Pleosporales(100)	f__Massarinaceae(100)	g__Stagonospora(100)	s__Stagonospora_sp(100)
Otu0058	178	225	0	7	144	0	0	0	0	0	0	0	0	0	0	250	220	0	p__Ascomycota(100)	c__Sordariomycetes(100)	o__Hypocreales(100)	f__Hypocreales_fam_Incertae_sedis(100)	g__Sarocladium(100)	s__Sarocladium_summerbellii(100)
Otu0059	3	0	0	0	0	0	140	555	0	49	247	0	0	0	0	0	0	0	p__Ascomycota(100)	c__Eurotiomycetes(100)	o__Eurotiales(100)	f__Aspergillaceae(100)	g__Aspergillus(100)	s__Aspergillus_minisclerotigenes(59)
Otu0060	700	12	0	84	24	103	0	0	0	0	0	0	3	2	0	4	13	0	p__Ascomycota(100)	c__Dothideomycetes(100)	o__Pleosporales(100)	f__Phaeosphaeriaceae(100)	g__Phaeosphaeriopsis(100)	s__Phaeosphaeriopsis_sp(100)
Otu0061	0	0	0	35	3	0	348	0	0	38	499	0	0	0	0	1	10	0	p__Ascomycota(100)	c__Eurotiomycetes(100)	o__Eurotiales(100)	f__Trichocomaceae(100)	g__Talaromyces(100)	unclassified(100)
Otu0062	167	116	13	0	223	27	0	0	0	0	0	0	291	37	0	18	11	0	p__Basidiomycota(100)	c__Tremellomycetes(100)	o__Filobasidiales(100)	f__Filobasidiaceae(100)	g__Filobasidium(100)	s__Filobasidium_oeirense(99)
Otu0064	58	46	175	59	54	358	0	0	0	0	0	0	5	2	0	24	81	0	p__Ascomycota(100)	c__Dothideomycetes(100)	o__Pleosporales(100)	f__Didymellaceae(100)	g__Neoascochyta(100)	s__Neoascochyta_exitialis(100)
Otu0065	295	342	14	11	137	30	0	0	0	0	0	0	0	0	0	0	0	0	p__Ascomycota(100)	c__Dothideomycetes(100)	o__Pleosporales(100)	unclassified(100)	unclassified(100)	unclassified(100)
Otu0066	37	38	0	0	53	0	0	0	0	19	475	0	22	3	0	24	115	0	p__Ascomycota(100)	c__Sordariomycetes(100)	o__Hypocreales(100)	f__Hypocreales_fam_Incertae_sedis(100)	g__Sarocladium(100)	unclassified(98)
Otu0068	0	6	0	0	10	0	0	0	0	0	0	0	708	0	0	0	0	0	p__Ascomycota(100)	c__Dothideomycetes(100)	o__Pleosporales(100)	f__Pleosporaceae(100)	g__Alternaria(100)	unclassified(100)
Otu0069	5	2	0	0	7	0	0	606	0	0	0	0	58	3	0	3	3	0	p__Basidiomycota(100)	c__Microbotryomycetes(100)	o__Sporidiobolales(100)	f__Sporidiobolaceae(100)	g__Rhodotorula(100)	s__Rhodotorula_babjevae(100)
Otu0070	29	42	0	26	25	0	0	0	0	0	0	0	0	1	0	225	299	0	p__Ascomycota(100)	c__Dothideomycetes(100)	o__Capnodiales(100)	f__Dissoconiaceae(100)	g__Dissoconium(100)	unclassified(100)
Otu0071	452	65	0	0	25	0	0	0	0	0	0	0	27	0	0	34	34	0	p__Ascomycota(100)	c__Dothideomycetes(100)	o__Pleosporales(100)	f__Phaeosphaeriaceae(100)	unclassified(100)	unclassified(100)
Otu0072	188	203	0	26	187	0	0	0	0	0	0	0	0	0	0	0	1	0	p__Ascomycota(100)	c__Sordariomycetes(100)	o__Glomerellales(100)	f__Plectosphaerellaceae(100)	g__Gibellulopsis(100)	s__Gibellulopsis_sp(100)
Otu0074	253	41	11	4	140	79	0	0	0	0	0	0	0	0	0	3	24	0	p__Ascomycota(100)	c__Dothideomycetes(100)	o__Pleosporales(100)	unclassified(100)	unclassified(100)	unclassified(100)
Otu0075	54	66	11	2	88	4	0	0	0	0	0	0	243	44	0	31	6	0	p__Basidiomycota(100)	c__Tremellomycetes(100)	o__Holtermanniales(100)	f__Holtermanniales_fam_Incertae_sedis(100)	g__Holtermanniella(100)	s__Holtermanniella_sp(87)
Otu0076	0	0	0	0	0	0	158	0	0	138	69	0	24	0	0	0	0	0	p__Ascomycota(100)	c__Sordariomycetes(100)	o__Trichosphaeriales(100)	f__Trichosphaeriaceae(100)	g__Nigrospora(100)	unclassified(100)
Otu0077	35	38	214	153	58	5	0	0	0	0	0	0	2	0	0	9	1	0	p__Ascomycota(100)	c__Dothideomycetes(100)	o__Pleosporales(100)	f__Pleosporaceae(100)	g__Alternaria(100)	s__Alternaria_abundans(99)
Otu0078	7	4	0	0	39	0	0	0	0	0	0	0	7	4	0	58	392	0	p__Ascomycota(100)	c__Sordariomycetes(100)	o__Hypocreales(100)	f__Nectriaceae(100)	g__Fusarium(100)	s__Fusarium_poae(100)
Otu0080	0	0	0	0	0	0	119	169	0	54	105	0	0	0	0	0	2	0	p__Ascomycota(100)	c__Eurotiomycetes(100)	o__Eurotiales(100)	f__Aspergillaceae(100)	g__Aspergillus(100)	s__Aspergillus_tubingensis(64)
Otu0081	0	0	0	0	0	0	0	0	0	0	0	0	0	0	0	469	5	0	p__Ascomycota(100)	unclassified(100)	unclassified(100)	unclassified(100)	unclassified(100)	unclassified(100)
Otu0082	30	21	10	0	69	27	0	0	0	0	0	0	231	62	0	6	5	0	p__Basidiomycota(100)	c__Tremellomycetes(100)	o__Holtermanniales(100)	f__Holtermanniales_fam_Incertae_sedis(100)	g__Holtermanniella(100)	s__Holtermanniella_sp(99)
Otu0083	44	43	0	1	22	160	150	0	0	0	0	0	0	0	0	16	12	0	p__Ascomycota(100)	c__Sordariomycetes(100)	o__Hypocreales(100)	f__Nectriaceae(100)	g__Fusarium(100)	unclassified(100)
Otu0085	296	103	0	0	8	8	0	0	0	0	0	0	0	0	0	14	12	0	p__Ascomycota(100)	c__Leotiomycetes(100)	o__Helotiales(100)	f__Helotiaceae(100)	g__Articulospora(100)	unclassified(100)
Otu0086	165	177	0	0	71	0	0	0	0	0	0	0	11	7	0	7	3	0	p__Ascomycota(100)	c__Sordariomycetes(100)	o__Xylariales(100)	f__Hyponectriaceae(100)	g__Monographella(100)	s__Monographella_nivalis(100)
Otu0087	20	6	3	0	21	3	0	0	0	0	0	0	6	22	0	135	212	0	p__Ascomycota(100)	c__Dothideomycetes(100)	o__Pleosporales(100)	f__Pleosporaceae(100)	g__Alternaria(100)	unclassified(100)
Otu0088	80	44	13	0	117	14	0	1	0	0	0	0	71	18	0	47	23	0	p__Basidiomycota(100)	c__Cystobasidiomycetes(100)	o__Cystobasidiomycetes_ord_Incertae_sedis(100)	f__Symmetrosporaceae(100)	g__Symmetrospora(100)	s__Symmetrospora_coprosmae(100)
Otu0089	112	52	0	66	57	0	0	0	0	0	0	0	19	24	0	79	10	0	p__Basidiomycota(100)	c__Tremellomycetes(100)	o__Tremellales(100)	f__Bulleribasidiaceae(100)	g__Vishniacozyma(100)	s__Vishniacozyma_heimaeyensis(100)
Otu0090	28	37	108	7	77	0	0	0	0	0	0	0	11	12	0	52	69	0	p__Ascomycota(100)	c__Dothideomycetes(100)	o__Pleosporales(100)	f__Phaeosphaeriaceae(100)	g__Phaeosphaeria(55)	unclassified(55)
Otu0091	0	0	0	0	0	0	99	1	0	0	296	0	0	0	0	0	0	0	p__Ascomycota(100)	c__Eurotiomycetes(100)	o__Eurotiales(100)	f__Trichocomaceae(100)	g__Talaromyces(100)	unclassified(100)
Otu0092	47	47	12	0	76	17	0	0	0	0	0	0	54	28	0	67	46	0	p__Basidiomycota(100)	c__Tremellomycetes(100)	o__Cystofilobasidiales(100)	f__Mrakiaceae(100)	g__Itersonilia(100)	s__Itersonilia_pannonica(100)
Otu0093	4	0	0	0	0	360	0	0	0	0	0	0	0	0	0	3	0	0	p__Ascomycota(100)	c__Leotiomycetes(100)	o__Helotiales(100)	f__Dermateaceae(100)	unclassified(100)	unclassified(100)
Otu0094	0	0	0	0	0	0	0	0	357	0	0	0	0	0	0	0	0	0	p__Ascomycota(100)	c__Dothideomycetes(100)	o__Venturiales(100)	f__Venturiaceae(100)	g__Venturia(100)	unclassified(100)
Otu0095	1	0	0	0	0	0	0	0	0	177	156	0	0	0	0	0	2	0	p__Ascomycota(100)	c__Saccharomycetes(100)	o__Saccharomycetales(100)	f__Debaryomycetaceae(100)	g__Meyerozyma(100)	s__Meyerozyma_caribbica(100)
Otu0096	206	15	17	4	37	43	0	0	0	0	0	0	0	0	0	2	9	0	p__Ascomycota(100)	c__Dothideomycetes(100)	o__Pleosporales(100)	unclassified(100)	unclassified(100)	unclassified(100)
Otu0097	95	19	113	0	23	6	0	0	0	0	0	0	2	0	0	10	50	0	p__Ascomycota(100)	c__Dothideomycetes(100)	o__Pleosporales(100)	f__Pleosporaceae(100)	g__Alternaria(100)	unclassified(100)
Otu0101	105	65	0	0	99	0	0	0	0	0	0	0	16	12	0	7	4	0	p__Basidiomycota(100)	c__Exobasidiomycetes(100)	o__Entylomatales(100)	f__unclassified_Entylomatales(100)	g__unclassified_Entylomatales(100)	s__Entylomatales_sp(100)
Otu0102	0	0	0	0	0	0	0	0	0	0	0	285	0	0	0	0	0	0	p__Basidiomycota(100)	c__Microbotryomycetes(100)	o__Microbotryomycetes_ord_Incertae_sedis(100)	f__Microbotryomycetes_fam_Incertae_sedis(100)	g__Curvibasidium(100)	unclassified(100)
Otu0104	7	4	0	0	1	0	0	0	0	116	0	0	0	8	0	34	84	0	p__Ascomycota(100)	c__Eurotiomycetes(100)	o__Eurotiales(100)	f__Aspergillaceae(100)	g__Aspergillus(100)	unclassified(100)
Otu0106	8	0	11	0	24	0	0	0	0	0	0	0	6	13	0	83	118	0	p__Ascomycota(100)	c__Dothideomycetes(100)	o__Pleosporales(100)	unclassified(100)	unclassified(100)	unclassified(100)
Otu0107	3	37	0	3	186	1	0	0	0	0	0	0	0	0	0	18	10	0	p__Ascomycota(100)	c__Sordariomycetes(100)	o__Hypocreales(100)	f__Clavicipitaceae(100)	g__Claviceps(100)	s__Claviceps_purpurea(71)
Otu0109	133	34	5	11	51	0	0	0	0	0	0	0	0	0	0	0	6	0	p__Ascomycota(100)	c__Sordariomycetes(100)	o__Glomerellales(100)	f__Plectosphaerellaceae(100)	g__Plectosphaerella(100)	unclassified(54)
Otu0110	0	10	0	0	2	0	176	0	0	0	0	0	0	0	0	3	48	0	p__Ascomycota(100)	c__Sordariomycetes(100)	o__Hypocreales(100)	f__Hypocreales_fam_Incertae_sedis(100)	g__Sarocladium(100)	unclassified(100)
Otu0111	30	87	0	16	62	24	0	0	0	0	0	0	0	3	0	5	10	0	p__Ascomycota(100)	c__Dothideomycetes(100)	o__Pleosporales(100)	f__Phaeosphaeriaceae(100)	g__Neosetophoma(100)	s__Neosetophoma_samararum(100)
Otu0115	0	0	0	0	2	0	0	0	0	0	125	0	0	0	0	50	45	0	p__Ascomycota(100)	c__Sordariomycetes(100)	o__Hypocreales(100)	f__Hypocreales_fam_Incertae_sedis(100)	g__Acremonium(100)	s__Acremonium_fusidioides(100)
Otu0116	64	36	3	0	56	12	0	0	0	0	0	0	20	2	0	16	9	0	p__Basidiomycota(100)	c__Agaricostilbomycetes(100)	o__Agaricostilbales(100)	f__Kondoaceae(100)	g__Bensingtonia(100)	s__Bensingtonia_sp(100)
Otu0117	17	3	6	5	185	0	0	0	0	0	0	0	0	0	0	0	1	0	p__Ascomycota(100)	c__Leotiomycetes(100)	o__Helotiales(100)	unclassified(100)	unclassified(100)	unclassified(100)
Otu0118	9	2	0	0	2	0	40	92	0	0	67	0	0	0	0	1	1	0	p__Ascomycota(100)	c__Eurotiomycetes(100)	o__Eurotiales(100)	f__Aspergillaceae(100)	g__Penicillium(100)	unclassified(100)
Otu0119	31	8	0	0	11	0	7	1	0	0	0	0	4	21	0	70	60	0	p__Ascomycota(100)	c__Sordariomycetes(100)	o__Hypocreales(100)	f__Nectriaceae(100)	g__Fusarium(100)	unclassified(100)
Otu0122	22	22	24	26	45	2	0	0	0	0	0	0	7	40	0	3	16	0	p__Ascomycota(100)	c__Dothideomycetes(100)	o__Pleosporales(100)	f__Periconiaceae(100)	g__Periconia(100)	unclassified(100)
Otu0123	0	0	0	0	0	0	0	0	0	0	0	0	172	7	0	10	11	0	p__Basidiomycota(100)	c__Pucciniomycetes(100)	o__Pucciniales(100)	f__Pucciniaceae(100)	g__Puccinia(100)	s__Puccinia_recondita(100)
Otu0124	52	61	0	1	45	12	0	0	0	0	0	0	12	0	0	2	5	0	p__Ascomycota(100)	c__Dothideomycetes(100)	o__Pleosporales(100)	f__Phaeosphaeriaceae(100)	g__Leptospora(100)	s__Leptospora_rubella(100)
Otu0125	70	50	4	12	26	19	0	0	0	0	0	0	0	0	0	7	1	0	p__Ascomycota(100)	c__Dothideomycetes(100)	o__Pleosporales(100)	f__Phaeosphaeriaceae(100)	g__Neosetophoma(100)	unclassified(100)
Otu0126	46	18	7	0	25	6	5	0	0	0	0	0	10	10	0	39	18	0	p__Ascomycota(100)	c__Dothideomycetes(100)	o__Pleosporales(100)	f__Pleosporaceae(100)	g__Alternaria(100)	unclassified(100)
Otu0128	14	2	2	0	10	1	0	0	0	0	0	0	2	24	0	45	78	0	p__Ascomycota(100)	c__Dothideomycetes(100)	o__Pleosporales(100)	unclassified(100)	unclassified(100)	unclassified(100)
Otu0129	38	10	6	0	26	13	0	0	0	0	0	0	1	10	0	24	42	0	p__Ascomycota(100)	c__Dothideomycetes(100)	o__Pleosporales(100)	f__Pleosporaceae(100)	g__Alternaria(100)	unclassified(100)
Otu0130	46	35	0	1	27	3	0	0	0	0	0	0	16	9	0	21	9	0	p__Basidiomycota(100)	c__Exobasidiomycetes(100)	o__Entylomatales(100)	f__unclassified_Entylomatales(100)	g__unclassified_Entylomatales(100)	s__Entylomatales_sp(100)
Otu0131	8	0	0	11	9	113	0	0	0	0	0	0	10	15	0	0	0	0	p__Basidiomycota(100)	c__Tremellomycetes(100)	o__Tremellales(100)	f__Bulleribasidiaceae(100)	g__Vishniacozyma(100)	s__Vishniacozyma_dimennae(100)
Otu0132	2	0	0	2	8	0	0	0	0	0	0	0	0	0	0	71	82	0	p__Ascomycota(100)	c__Sordariomycetes(100)	o__Hypocreales(100)	f__Hypocreales_fam_Incertae_sedis(100)	g__Acremonium(100)	s__Acremonium_rutilum(100)
Otu0133	44	39	5	6	51	0	0	0	0	0	0	0	3	0	0	8	6	0	p__Ascomycota(100)	c__Dothideomycetes(100)	o__Pleosporales(100)	unclassified(100)	unclassified(100)	unclassified(100)
Otu0135	56	15	6	20	49	0	0	0	0	0	0	0	0	6	0	1	4	0	p__Ascomycota(100)	c__Dothideomycetes(100)	o__Pleosporales(100)	f__Pleosporaceae(100)	g__Alternaria(88)	unclassified(88)
Otu0136	80	38	0	0	30	0	0	0	0	0	0	0	0	1	0	5	2	0	p__Ascomycota(100)	c__Dothideomycetes(100)	o__Pleosporales(100)	f__Phaeosphaeriaceae(100)	g__Leptospora(89)	s__Leptospora_sp(89)
Otu0137	0	0	0	0	0	0	0	0	0	153	0	0	0	0	0	0	0	0	p__Basidiomycota(100)	c__Agaricomycetes(100)	o__Polyporales(100)	f__Steccherinaceae(100)	g__Ceriporiopsis(100)	s__Ceriporiopsis_gilvescens(100)
Otu0138	17	1	0	0	15	0	0	0	0	0	0	0	5	8	0	43	62	0	p__Ascomycota(100)	c__Dothideomycetes(100)	o__Pleosporales(100)	f__Pleosporaceae(100)	g__Alternaria(100)	unclassified(100)
Otu0139	36	61	0	6	32	0	0	0	0	0	0	0	0	0	0	6	10	0	p__Ascomycota(100)	c__Dothideomycetes(100)	o__Pleosporales(100)	f__Phaeosphaeriaceae(100)	unclassified(100)	unclassified(100)
Otu0140	9	45	0	5	21	0	0	0	0	0	0	0	0	0	0	45	25	0	p__Ascomycota(100)	c__Dothideomycetes(100)	o__Pleosporales(100)	f__Phaeosphaeriaceae(100)	g__Phaeosphaeria(100)	unclassified(100)
Otu0142	12	42	4	1	22	0	0	0	0	0	0	0	0	0	0	33	33	0	p__Ascomycota(100)	c__Dothideomycetes(100)	o__Pleosporales(100)	unclassified(100)	unclassified(100)	unclassified(100)
Otu0143	14	1	1	0	4	2	0	0	0	0	0	0	1	11	0	46	65	0	p__Ascomycota(100)	c__Dothideomycetes(100)	o__Pleosporales(100)	unclassified(100)	unclassified(100)	unclassified(100)
